# Supplementary material for: Deep Eutectic Solvent Based Reversed-Phase Dispersive Liquid–Liquid Microextraction and High-Performance Liquid Chromatography for the Determination of Free Tryptophan in Cold-Pressed Oils
Source: Molecules. 2023 Mar 5;28(5):2395. doi: 10.3390/molecules28052395 (PMC10005200; doi:10.3390/molecules28052395)
Supplement: Supplementary file 1 [file molecules-28-02395-s001.zip]

Archive with 1 entries (1 files):
- molecules-2152485-supplementary.pdf
